# Supplementary material for: Importation of Hybrid Human-Associated Trypanosoma cruzi Strains of Southern South American Origin, Colombia
Source: Emerg Infect Dis. 2016 Aug;22(8):1452–5. doi: 10.3201/eid2208.150786 (PMC4982185; doi:10.3201/eid2208.150786)
Supplement: Technical Appendix 2 — Microsatellite allele profiles used to determine inheritance patterns among Trypanosoma cruzi clones from Colombia and reference clones from across South America. [file 15-0786-Techapp-s2.xlsx]

## Sheet: Microsatellite Allele Profiles
Technical Appendix 2. Microsatellite alelle profiles
		6529(CA)a	6529(TA)b	mclf10		6855(TA)(GA)		11863(CA)		10101(TA)		8741(TA)		10101(TC)	10101(CA)c	10101(CA)a		6559(TC)		10187(TTA)	10187(CA)(TA)	10187(TA)	10187(GA)	TcUn4		6925(TG)b	7093(TC)	6925(CT)	7093(TA)c	6925(TG)a	7093(TCC)		11283(TCG)	11283(TA)b		10359(CA)(GA)	Locus
		6				10		15		19		24		27				34		37						39							40			41	Chromosome
DTU	Clone
TcII	CBB cl2	125	175	181		120		120		173		226		106	173	174		116		175	251	175	119	100		111	156	178	186	146	137		107	158		141
		127	181	181		156		132		173		246		106	187	174		120		178	255	183	133	100		113	166	178	186	146	137		129	164		145
		129	187																														132	174
	Chaco23 col4	117	179	181		\		114		164		\		108	177	166		120		\	253	171	123	100		111	156	178	\	134	134		107	156		143
		123	179	181		\		128		173		\		110	177	174		122		\	253	175	127	105		113	160	178	\	134	134		132	156		143
	EB cl20	117	195	181		156		108		167		226		104	177	166		116		187	247	177	127	100		113	164	178	180	144	137		107	158		133
		129	201	181		156		130		173		226		106	187	172		116		202	253	190	133	100		113	164	178	180	148	137		129	162		133
								132
	EB cl4	117	195	181		156		108		167		226		104	177	166		116		187	247	177	127	100		113	164	178	180	144	137		107	158		133		XXX	TcII-Restricted Allele
		129	201	181		156		128		173		226		106	187	172		116		202	253	190	133	100		113	164	178	180	148	137		129	162		133		XXX	TcIII-Restricted Allele
	EB cl6	117	195	181		156		108		167		226		104	177	166		116		187	247	177	127	100		113	164	178	180	144	137		107	158		133		XXX	TcII-TcIII Shared Allele
		129	201	181		156		128		173		226		106	187	172		116		202	253	190	133	100		113	164	178	180	148	137		129	162		133		XXX	Allele absent from TcII/TcIII
								132																														XXX	Columbia TcII/TcIII-Specific Allele
	Esm cl3	117	181	179		156		114		164		234		110	177	166		116		184	249	171	127	100		113	156	178	182	144	134		107	156		133		\	Missing Data
		123	183	181		156		130		173		250		110	181	172		120		196	253	179	127	100		113	166	178	188	146	134		138	158		143		Colombian clone labels are underlined
																																		166				Note. Some clones are anueploid at 1 or more loci
	IVV cl4	125	181	181		156		120		173		226		106	173	174		116		175	255	183	119	100		111	156	178	186	146	137		129	158		141
		129	187	181		156		120		173		234		106	177	174		120		178	255	183	133	100		115	156	178	194	146	137		132	164		145
																																		174
	PGPA cl10	117	195	181		156		128		167		226		104	177	166		116		187	247	177	127	100		113	164	178	180	144	137		107	158		133
		129	199	181		156		130		173		226		106	187	172		116		202	253	190	133	100		113	164	178	180	148	137		129	160		133
	PGPA cl6	117	195	181		156		126		167		226		104	177	166		116		\	\	\	127	100		113	164	178	180	142	137		107	\		133
		129	199	181		156		128		173		226		106	187	172		116		\	\	\	133	100		113	164	178	180	148	137		129	\		133
	PGPA cl7	129	195	181		131		128		167		\		104	177	166		116		187	247	177	127	100		113	164	178	180	138	137		107	158		133
		129	199	181		131		130		173		\		106	187	172		116		202	253	190	133	100		113	164	178	180	138	137		129	160		133
	Pot7a cl1	117	179	179		156		\		165		234		110	177	166		116		184	249	171	127	100		113	156	178	182	134	134		107	156		133
		123	179	181		156		\		173		250		110	181	172		120		196	253	179	127	100		113	166	178	182	134	134		138	156		143
	Pot7b cl5	117	179	179		156		\		165		234		108	177	166		116		\	253	\	127	100		113	156	178	182	134	134		107	156		133
		123	179	181		156		\		173		250		108	181	172		120		\	253	\	127	100		113	156	178	182	134	134		138	156		143
	Rita cl5	117	181	179		156		114		165		234		108	177	166		116		184	253	171	127	100		113	156	178	182	134	134		107	156		133
		123	183	181		156		130		173		234		108	181	172		120		196	253	179	127	100		113	166	178	188	134	134		138	156		143
	T665 cl1	117	\	181		154		\		173		\		106	177	172		116		172	245	179	127	100		113	170	178	194	134	134		107	156		141
		127	\	181		154		\		173		\		110	187	174		116		172	251	179	134	100		123	170	178	194	134	134		135	160		145
																																	138
	Tu18 cl2	125	181	181		120		108		173		226		106	173	174		116		172	255	183	119	100		111	156	178	186	146	137		107	158		141
		129	187	181		156		120		173		234		106	177	174		120		175	255	183	133	117		115	156	178	194	146	137		129	164		145
								130																									132	174
TcIII	85/847 cl2	117	187	187		152		114		153		206		100	177	170		116		176	249	177	115	94		100	146	178	188	124	125		120	174		147
		117	187	198		172		118		153		208		104	177	170		126		181	251	177	115	100		105	146	178	188	124	125		120	176		147
																										107
	ARMA13 cl1	118	187	189		172		108		155		200		100	177	170		120		168	247	177	115	100		109	146	174	188	140	125		107	156		147
		118	189	200		172		116		155		220		104	177	200		120		176	249	177	115	100		109	146	176	194	140	125		120	156		149
								138												184
	ARMA18 cl3	117	187	200		154		120		153		\		104	177	170		116		181	247	177	109	100		105	146	174	186	124	125		107	158		141
		117	187	200		154		126		155		\		104	177	170		122		184	247	177	109	100		109	146	176	190	124	125		120	177		147
								138																									129
	CM17	118	171	181		114		114		155		204		106	177	170		108		168	247	179	115	112		109	146	176	198	138	125		107	158		139
		118	195	189		152		126		155		210		106	177	170		114		184	247	179	115	112		109	146	176	212	138	125		120	158		143
						158														187
	CM25 cl2	118	181	194		152		118		153		228		104	177	168		110		178	249	175	115	96		105	146	178	190	\	125		107	172		147
		118	181	194		152		128		155		228		104	177	170		120		181	249	175	115	96		111	146	182	198	\	125		120	176		155
	JA2 cl2	118	\	189		154		114		155		208		106	177	170		118		176	247	\	115	107		109	146	176	198	124	125		107	158		139
		118	\	191		154		130		155		208		106	177	170		122		187	247	\	121	112		109	146	178	198	124	125		120	176		149
	M5631 cl5	118	215	183		126		128		155		208		104	177	170		108		187	247	175	109	104		109	146	174	178	140	125		107	158		143
		118	215	191		154		128		155		216		104	177	170		122		187	247	179	121	104		109	146	178	208	140	125		117	184		145
																																	120
	M6241 cl6	118	215	183		154		114		155		208		104	177	170		108		168	247	175	\	104		109	146	174	208	124	125		117	184		145
		118	215	191		154		118		155		208		104	177	170		122		187	247	179	\	104		109	146	176	208	138	125		120	184		145
	SABP19 cl1	117	187	189		160		116		153		210		100	177	170		120		168	249	177	98	100		100	146	176	190	124	125		107	158		135
		117	193	189		160		126		155		210		100	177	170		122		178	249	177	109	107		109	146	176	192	124	125		120	177		147
																																	129
	SLDN1 cl6	118	\	189		\		118		155		\		106	177	170		\		\	\	\	121	107		109	146	176	198	140	125		107	\		\
		118	\	191		\		118		155		\		106	177	170		\		\	\	\	121	107		109	146	178	198	140	125		120	\		\
	TV cl9	\	\	183		154		116		155		\		104	\	170		\		187	247	175	121	104		109	146	174	\	140	125		107	158		143
		\	\	191		154		118		155		\		104	\	170		\		187	281	179	121	104		109	146	178	\	140	125		117	158		145
								128																									120
	X109/2	117	187	189		160		126		153		210		100	177	170		120		178	249	177	\	100		109	146	176	190	124	125		107	158		135
		117	187	189		160		126		155		210		100	177	170		122			249	177	\	107		109	146	176	192	124	125		120	158		147
																																	129
	X9/3	117	187	189		131		118		153		200		100	177	170		116		\	\	177	\	101		100	146	174	186	138	125		120	\		135
		117	187	200		174		130		153		200		100	177	170		124		\	\	177	\	101		113	146	176	196	138	125		120	\		135
TcV	92.80 cl2	118	181	181		129		128		153		210		100	177	170		120		175	247	177	119	100		105	156	174	188	138	125		129	154		141
		129	189	187		152		128		173		226		104	177	174		120		181	255	183	119	115		111	156	178	190	146	137		129	164		145
																																		174
																																		177
	Bug 2148 cl1	118	181	181		152		108		153		210		100	177	170		120		175	247	177	119	100		105	146	174	190	124	125		107	158		141
		129	189	187		152		128		173		226		104	177	174		120		181	255	183	119	115		111	156	174	190	138	137		129	174		145
	Chaco2 cl3	118	181	181		129		108		153		210		100	177	170		120		175	247	177	119	100		111	146	174	188	138	125		107	158		141
		129	189	187		152		128		173		226		104	177	174		120		181	255	183	119	115		111	156	178	190	146	137		120	164		145
																																	129	174
																																		177
	PAH179 cl5	118	181	181		152		128		153		210		100	177	170		120		175	247	177	119	100		100	146	178	188	\	125		107	164		141
		129	189	187		152		128		173		226		106	177	174		120		181	255	183	119	115		105	156	178	190	\	137		129	177		145
																										111
	Para 4 cl3	\	179	\		129		128		153		\		100	\	170		120		175	247	177	119	\		105	156	172	\	124	125		129	154		141
		\	189	\		129		128		173		\		104	\	174		120		181	255	177	119	\		111	156	172	\	124	137		129	164		145
																																		177
	Para6 cl4	118	181	181		152		128		153		210		100	177	170		120		175	247	177	119	100		100	146	174	188	138	125		107	164		141
		129	189	187		152		128		173		226		106	177	174		120		181	255	183	119	115		105	156	178	190	138	137		129	177		145
																										111
	Sc43 cl1	118	181	181		129		108		153		210		100	177	170		120		175	247	177	119	100		111	156	174	188	138	125		107	154		141
		129	189	187		152		128		173		226		104	177	174		120		181	255	183	119	115		111	156	178	190	146	137		129	158		145
																																		164
																																		177
	Vinch101 cl1	118	181	181		152		108		164		210		100	177	172		120		169	247	177	119	100		109	156	174	190	140	125		107	\		141
		129	189	187		152		128		169		226		104	177	176		120		175	255	183	119	115		109	156	178	190	146	137		129	\		145
																				181
TcVI	AACf2 cl11	117	181	181		131		110		153		210		100	177	170		120		169	247	177	127	100		117	146	174	190	140	137		107	156		141
		129	189	191		158		132		175		210		106	187	172		120		199	253	177	127	100		117	170	178	190	148	140		129	156		145
								143																									144
	Chaco17 col1	117	181	182		158		108		153		210		100	177	170		120		169	253	177	127	100		100	170	174	190	138	140		107	156		141
		129	189	191		158		130		173		210		106	187	172		120		202	253	177	127	100		107	170	174	190	138	140		129	177		145
								143																		117							144
	CL Brener	117	181	181		131		108		153		210		100	177	170		120		169	253	177	127	100		100	146	174	190	140	140		107	156		141
		129	189	191		156		132		173		210		106	187	172		120		202	253	177	127	100		109	170	178	190	140	140		129	177		145
								143																		117							144
	DA cl1	117	181	181		156		108		153		210		100	177	170		120		169	247	177	127	100		100	146	174	190	138	125		107	154		141
		129	189	191		156		126		173		210		106	187	172		120		169	253	177	127	100		107	146	174	190	138	125		129	174		145
								143																		109							144
	DA cl2	117	181	181		131		108		153		210		100	177	170		120		169	247	177	127	100		100	146	174	190	138	125		107	154		141
		129	189	191		156		126		173		210		106	187	172		120		169	253	177	127	100		107	146	174	190	138	125		129	154		145
								143																		109							144
	EPV20-1 cl1	117	181	181		129		108		153		210		100	177	170		120		169	247	177	127	100		109	146	174	190	138	137		107	156		141
		129	189	191		156		130		173		210		106	187	172		120		199	253	177	127	100		117	170	178	190	148	140		129	158		145
								143																									144	177
	LHVA cl4	117	181	181		129		108		153		210		102	177	170		120		169	247	177	127	100		109	170	174	190	138	137		107	156		141
		129	189	191		156		130		173		210		106	187	172		120		202	253	177	127	100		117	170	178	190	148	140		129	160		145
																																	144	177
	P251 cl7	117	179	181		156		108		153		210		100	177	170		120		\	247	177	127	100		100	\	174	190	140	140		129	156		141
		129	189	191		156		130		173		210		106	177	172		120		\	253	177	127	100		107	\	174	190	140	140		144	156		145
	PG98 cl1	117	181	181		131		108		153		210		100	177	170		120		169	247	177	127	100		109	146	174	190	138	125		107	156		141
		129	189	191		156		130		173		210		106	187	172		120		169	253	177	127	100		109	146	174	190	138	125		129	158		145
								143																									144
	PG98 cl7	117	181	181		131		110		153		210		100	177	170		120		169	247	177	127	100		109	146	174	190	140	125		107	156		141
		129	189	191		158		132		173		210		106	187	172		120		169	253	177	127	100		109	146	174	190	140	125		129	174		145
								143																									144
	Rp540 cl4	117	181	181		131		108		153		210		100	177	170		120		169	247	177	127	100		109	146	174	190	138	137		107	154		141
		129	189	191		156		130		175		210		100	177	170		120		199	253	177	127	100		117	170	178	190	148	140		129	154		145
																																	144
	Rp540 cl6	117	181	181		131		108		153		210		100	177	168		120		169	247	177	127	100		109	146	174	190	138	137		107	156		141
		129	189	191		156		130		175		210		100	177	168		120		199	253	177	127	100		117	170	178	190	148	140		129	156		145
																																	144
	Rp540 cl7	117	181	181		131		108		153		210		100	177	170		120		169	247	177	127	100		109	146	174	190	138	137		107	156		141
		129	189	191		156		130		175		210		100	177	170		120		199	253	177	127	100		117	170	178	190	148	140		129	177		145
																																	144
	Rp540 cl8	117	181	181		131		108		153		210		100	177	168		120		169	247	177	127	100		109	146	174	190	138	137		107	154		141
		129	189	191		156		130		175		210		100	177	168		120		169	253	177	127	100		117	170	178	190	148	140		129	158		145
																																	144
	Rp540 cl9	117	181	181		156		108		153		210		100	177	170		120		169	247	177	109	100		100	146	174	190	138	125		107	156		141
		129	189	191		156		126		173		210		106	187	172		120		169	247	177	115	100		109	170	180	190	148	140		129	158		145
								143																		117							144
	Tula cl2	117	181	181		129		108		153		210		100	177	170		120		169	247	177	127	100		\	170	174	188	138	137		107	158		141
		129	189	191		156		130		173		210		106	187	172		120		199	253	177	127	100		\	170	178	190	148	140		129	177		145
																																	144
	VFRA1 cl1	117	179	181		\		108		153		\		106	\	172		120		\	253	177	127	100		107	170	174	190	140	140		129	156		141
		129	179	181		\		130		173		\		106	\	172		120		\	253	177	127	100		117	170	174	190	140	140		144	156		145
	VS cl6	117	181	181		158		108		\		210		\	177	170		120		169	247	177	127	100		\	146	174	190	140	137		107	\		141
		129	189	191		158		128		\		210		\	177	170		120		199	253	177	127	100		\	170	178	190	148	140		129	\		145
								143																									144
	VS cl7	117	\	181		156		108		153		\		100	177	168		120		\	\	\	127	100		100	\	174	190	138	140		129	156		141
		129	\	190		156		126		153		\		100	177	168		120		\	\	\	127	100		109	\	178	190	148	140		141	156		145
								130																		117
	VS cl8	\	181	181		131		108		153		\		100	177	168		120		169	247	177	127	100		100	146	174	190	140	140		107	156		141
		\	189	191		131		130		175		\		100	177	168		120		199	253	177	127	100		109	170	178	190	148	140		129	177		145
																										117							144
	VS cl10	117	181	181		158		108		153		210		100	177	170		120		169	247	177	127	100		109	170	174	190	140	137		107	156		141
		129	189	191		158		128		175		210		100	177	170		120		199	253	177	127	100		117	170	178	190	148	140		129	156		145
								143																									144
